# Supplementary material for: Autumn shifts in cold tolerance metabolites in overwintering adult mountain pine beetles
Source: PLoS One. 2020 Jan 8;15(1):e0227203. doi: 10.1371/journal.pone.0227203 (PMC6948739; doi:10.1371/journal.pone.0227203)
Supplement: S1 File — An excel sheet containing data for all metabolites in both tabular and graphical form. (XLSX) [file pone.0227203.s001.xlsx]

## Sheet: 3,4-Dihydroxybenzeneacetate
Timepoint	Mean 3,4-Dihydroxybenzeneacetate per Timepoint	SE	Mean Weekly Temperature	Max	Min
1	0.198111	0.111072	11.1286	20.5143	1.67143
2	0.74097	0.190321	6.81409	13.7363	1.76205
3	1.26736	0.0534156	6.67541	13.3366	1.70271
4	0.8025	0.144274	0.950389	4.65886	-1.09562
5	0.845121	0.0619378	2.54351	6.6299	-0.271381
6	1.13896	0.207701	3.91625	6.84805	1.5799
7	1.15087	0.119338	-1.54871	0.219238	-3.41124
8	1.11558	0.0700343	-4.13683	-1.67405	-6.90157
9	1.43536	0.102444	-23.816	-20.2576	-26.6272

## Sheet: Acetic acid
Timepoint	Mean Acetic acid per Timepoint	SE	Mean Weekly Temperature	Max	Min
1	0.227258	0.0299547	11.1286	20.5143	1.67143
2	0.322621	0.0611955	6.81409	13.7363	1.76205
3	0.414428	0.0621532	6.67541	13.3366	1.70271
4	0.244285	0.024812	0.950389	4.65886	-1.09562
5	0.324793	0.037562	2.54351	6.6299	-0.271381
6	0.181381	0.0243725	3.91625	6.84805	1.5799
7	0.104155	0.0192535	-1.54871	0.219238	-3.41124
8	0.0450275	0.00501082	-4.13683	-1.67405	-6.90157
9	0.0643928	0.00456666	-23.816	-20.2576	-26.6272

## Sheet: Adenosine
Timepoint	Mean Adenosine per Timepoint	Numeric Day		Mean Weekly Temperature	Max	Min
1	0.200608	1	0.0455528	11.1286	20.5143	1.67143
2	0.419958	9	0.113403	6.81409	13.7363	1.76205
3	1.02124	16	0.0780451	6.67541	13.3366	1.70271
4	0.332927	25	0.0402052	0.950389	4.65886	-1.09562
5	0.127137	37	0.0147782	2.54351	6.6299	-0.271381
6	0.161037	51	0.0511869	3.91625	6.84805	1.5799
7	0.0621943	65	0.0192377	-1.54871	0.219238	-3.41124
8	6.27743	78	5.83414	-4.13683	-1.67405	-6.90157
9	0.219118	91	0.0264919	-23.816	-20.2576	-26.6272

## Sheet: Alanine
Timepoint	Numeric Day	Mean Alanine per Timepoint		Mean Weekly Temperature	Max	Min
1	1	1.9927	0.228722	11.1286	20.5143	1.67143
2	9	5.03957	0.674863	6.81409	13.7363	1.76205
3	16	6.44105	0.306097	6.67541	13.3366	1.70271
4	25	4.48088	0.612358	0.950389	4.65886	-1.09562
5	37	2.62667	0.216161	2.54351	6.6299	-0.271381
6	51	3.20586	0.351793	3.91625	6.84805	1.5799
7	65	4.01571	0.689388	-1.54871	0.219238	-3.41124
8	78	3.86023	0.327269	-4.13683	-1.67405	-6.90157
9	91	4.70146	0.46204	-23.816	-20.2576	-26.6272

## Sheet: Betaine
Timepoint	Mean Betaine per Timepoint	SE	Mean Weekly Temperature	Max	Min
1	0.145194	0.0540978	11.1286	20.5143	1.67143
2	0.470463	0.223322	6.81409	13.7363	1.76205
3	0.254298	0.131037	6.67541	13.3366	1.70271
4	0.331444	0.132688	0.950389	4.65886	-1.09562
5	0.0935825	0.017881	2.54351	6.6299	-0.271381
6	0.20093	0.111143	3.91625	6.84805	1.5799
7	0.480186	0.117475	-1.54871	0.219238	-3.41124
8	0.239366	0.0787873	-4.13683	-1.67405	-6.90157
9	0.563114	0.222887	-23.816	-20.2576	-26.6272

## Sheet: Carnitine
Timepoint	Mean Carnitine per Timepoint	SE	Mean Weekly Temperature	Max	Min
1	0.0303969	0.0167542	11.1286	20.5143	1.67143
2	0.188055	0.0941761	6.81409	13.7363	1.76205
3	0.0867532	0.0388066	6.67541	13.3366	1.70271
4	0.0463054	0.029621	0.950389	4.65886	-1.09562
5	0.0302074	0.0182411	2.54351	6.6299	-0.271381
6	0.0482852	0.0223479	3.91625	6.84805	1.5799
7	0.0371913	0.0230005	-1.54871	0.219238	-3.41124
8	0.0866072	0.0474196	-4.13683	-1.67405	-6.90157
9	0.233579	0.168	-23.816	-20.2576	-26.6272

## Sheet: Choline
Timepoint	Mean Choline per Timepoint	SE	Mean Weekly Temperature	Max	Min
1	1.2127	0.131695	11.1286	20.5143	1.67143
2	1.66494	0.34758	6.81409	13.7363	1.76205
3	2.07166	0.174071	6.67541	13.3366	1.70271
4	1.03505	0.121941	0.950389	4.65886	-1.09562
5	0.763346	0.108643	2.54351	6.6299	-0.271381
6	1.49754	0.0973822	3.91625	6.84805	1.5799
7	1.61693	0.442093	-1.54871	0.219238	-3.41124
8	1.0979	0.15499	-4.13683	-1.67405	-6.90157
9	1.05846	0.121925	-23.816	-20.2576	-26.6272

## Sheet: Dimethylamine
Timepoint	Mean Dimethylamine per Timepoint	SE	Mean Weekly Temperature	Max	Min
1	0.0055682	0.00182996	11.1286	20.5143	1.67143
2	0.00411577	0.00118884	6.81409	13.7363	1.76205
3	0.0176838	0.0129475	6.67541	13.3366	1.70271
4	0.00490568	0.00208425	0.950389	4.65886	-1.09562
5	0.0106742	0.00664685	2.54351	6.6299	-0.271381
6	0.00366976	0.00151304	3.91625	6.84805	1.5799
7	0.0170358	0.0123994	-1.54871	0.219238	-3.41124
8	0.0107229	0.00287044	-4.13683	-1.67405	-6.90157
9	0.0259229	0.00908039	-23.816	-20.2576	-26.6272

## Sheet: Ethanol
Timepoint	Mean Ethanol per Timepoint	SE	Mean Weekly Temperature	Max	Min
1	0.0191992	0.00768839	11.1286	20.5143	1.67143
2	0.0239858	0.00833967	6.81409	13.7363	1.76205
3	0.00980193	0.00562705	6.67541	13.3366	1.70271
4	0.0200558	0.00738383	0.950389	4.65886	-1.09562
5	0.00898819	0.00331737	2.54351	6.6299	-0.271381
6	0.0118494	0.00428093	3.91625	6.84805	1.5799
7	0.0149356	0.00809122	-1.54871	0.219238	-3.41124
8	0.00221978	0.00137904	-4.13683	-1.67405	-6.90157
9	0.00239725	0.00155868	-23.816	-20.2576	-26.6272

## Sheet: Ethanolamine
Timepoint	Mean Ethanolamine per Timepoint	SE	Mean Weekly Temperature	Max	Min
1	0.0878337	0.0194073	11.1286	20.5143	1.67143
2	0.298317	0.0692576	6.81409	13.7363	1.76205
3	0.253982	0.0239577	6.67541	13.3366	1.70271
4	0.163754	0.0579898	0.950389	4.65886	-1.09562
5	0.107029	0.0243959	2.54351	6.6299	-0.271381
6	0.119884	0.0304673	3.91625	6.84805	1.5799
7	0.299115	0.0525607	-1.54871	0.219238	-3.41124
8	0.234124	0.0269367	-4.13683	-1.67405	-6.90157
9	0.395112	0.0537815	-23.816	-20.2576	-26.6272

[truncated: 32 more sheets: Formate, Glucose, Glutamate, Glutamine, Glycine, Glycerol, Guanosine, Inosine, Isoleucine, Lactate, Leucine, Lysine, Malate, Malonate, Mannitol, Mannose, Methanol, Proline, Methionine, Pyruvate …]
